# Supplementary material for: D-Pinitol from Ceratonia siliqua Is an Orally Active Natural Inositol That Reduces Pancreas Insulin Secretion and Increases Circulating Ghrelin Levels in Wistar Rats
Source: Nutrients. 2020 Jul 8;12(7):2030. doi: 10.3390/nu12072030 (PMC7400942; doi:10.3390/nu12072030)
Supplement: Supplementary file 1 [file nutrients-12-02030-s001.zip]

Archive with 4 entries (4 files):
- Raw data D-PIN Nutrients.7z
- Raw data D-PIN Nutrients.xlsx
- SUPPLEMENTARY MATERIALS.7z
- SUPPLEMENTARY MATERIALS.pdf
