# Supplementary material for: D-Pinitol from Ceratonia siliqua Is an Orally Active Natural Inositol That Reduces Pancreas Insulin Secretion and Increases Circulating Ghrelin Levels in Wistar Rats
Source: Nutrients. 2020 Jul 8;12(7):2030. doi: 10.3390/nu12072030 (PMC7400942; doi:10.3390/nu12072030)
Supplement: Supplementary file 1 [file nutrients-12-02030-s001.zip › Raw data D-PIN Nutrients.xlsx]

## Sheet: Pharmacokinetics
	Pharmacokinetics: D-Pinitol in plasma (ng/mL) analysis after oral administration of D-Pinitol												Pharmacokinetics: D-Pinitol in liver (ng/g) analysis after oral administration of D-Pinitol
	Dosis: 100 mg/Kg BW												Dosis: 100 mg/Kg BW
	Sample	Time											Sample	Time
		0	10	20	30	60	120	240	360	24hs				0	10	20	30	60	120	240	360	24hs
	1	0	1626	2582	1954	5891	4810	676.4	313	313			1	313	313	313	313	713	1150	1070	313	313
	2	0	1470	2205	1849	4688	5442	3127	313	313			2	313	313	313	313	945	981	431	313	313
	3	0	590.6	3224	5167	3843	3393	1151	313	313			3	313	313	313	511	494	870	313	313	313
	4	0	332		2884	4165	4433	2677	974.7	313			4	313	313	313	313	563	517	371	608	313
	5	0			6183	10770	4043	2442					5				832	468	1070	366
		note: detection limit of D-Pinitol was 313 ng/ml. That is the reason we only extended analysis to the interval 0-360 min. No Pinitol was detected 24 h after the administration.

## Sheet: Glucose-Insulin
	Effect of D-Pinitol (100 mg/Kg BW) on glucose, insulin and glucagon levels
	Glucose				Insulin				Glucagon				Glucagon/Insulin				Homa IR
	Time (min)	Sample	Level (mg/dL)		Time (min)	Sample	Level (ng/mL)		Time (min)	Sample	Level (pg/mL)		Time (min)	Sample	RU		Time (min)	Sample	RU
	Control	1	187		Control	1	6.07		Control	1	103.35		Control	1	17.03		Control	1	108.29
		2	178.33			2	8.38			2	201.24			2	24.02			2	126.5
		3	189.67			3	10.69			3	120.93			3	11.31			3	171.91
		4	125.67			4	8.38			4	412.68			4	49.23			4	106.45
	60	18	126.67		60	18	0.88		60	18	155.98		60	18	177.85		60	18	9.4
		19	166.67			19	5.48			19	881.73			19	160.9			19	80.03
		20	120.67			20	2.39			20	590.17			20	247.03			20	23.93
		21	165.67			21	6.39			21	132.83			21	20.8			21	92.37
		22	186.67			22	3.37			22	53.79			22	15.98			22	55.58
	120	23	131		120	23	4.07		120	23	199		120	23	48.87		120	23	43.95
		24	128.67			24	1.06			24	195.83			24	185.62			24	11.83
		25	164			25	2.48			25	233.03			25	93.85			25	33.46
		26	188.33			26	3.93			26	227.76			26	57.98			26	61.52
		27	153.33			27	8.1			27	249.98			27	30.85			27	106.33
	240	28	186.67		240	28	3.88		240	28	119.32		240	28	30.74		240	28	58.05
		29	105.33			29	3.02			29	99.66			29	32.96			29	26.24
		30	116.33			30	1.27			30	92.01			30	72.62			30	12.42
		31	143.33			31	4.74			31	86.79			31	18.3			31	56.88
		32	115.33			32	6.49			32	100.51			32	15.48			32	65.48
	Effect of D-Pinitol (500 mg/Kg BW) on glucose, insulin and glucagon levels
	Glucose				Insulin				Glucagon				Glucagon/Insulin				Homa IR
	Time (min)	Sample	Level (mg/dL)		Time (min)	Sample	Level (ng/mL)		Time (min)	Sample	Level (pg/mL)		Time (min)	Sample	RU		Time (min)	Sample	RU
	Control	1	186		Control	1	10.79		Control	1	328.65		Control	1	30.46		Control	1	93.63
		2	175			2	9.25			2	306.62			2	33.15			2	164.43
		3	196			3	10.91			3	305.37			3	27.98			3	183.23
		4	190			4	9.99			4	130.42			4	13.06			4	138.08
		5	239			5	12.37			5	167.21			5	13.52			5	184.97
		6	234			6	8.49			6	136.58			6	16.09			6	161.7
		7	243			7	11.68			7	523.7			7	44.85			7	210.08
		8	220			8	16.75			8	303.26			8	18.1			8	312.03
		47	155			47	5.46			47	n/d			47	n/d			47	n/d
	60	9	150		60	9	2.73		60	9	294.43		60	9	107.73		60	9	44.54
		10	196			10	4.97			10	304.07			10	61.13			10	35.44
		11	138			11	3.1			11	349.63			11	112.86			11	34.09
		12	144			12	1.15			12	276.05			12	241.09			12	13.73
		13	211			13	5.09			13	329.7			13	64.8			13	95.48
		14	209			14	6.04			14	201.51			14	33.39			14	109.42
		15	196			15	6.24			15	278.16			15	44.58			15	110.04
		16	187			16	3.89			16	174.82			16	44.93			16	62.04
	120	17	187		120	17	4.37		120	17	214.91		120	17	49.16		120	17	69.4
		18	157			18	3.15			18	190.77			18	60.64			18	42.83
		19	135			19	1.57			19	511.65			19	325.48			19	18.19
		20	140			20	4.46			20	483.55			20	108.42			20	51.92
		25	202			25	11.84			25	529.43			25	44.71			25	220.55
		26	195			26	5.61			26	428.13			26	76.34			26	105.63
		27	225			27	12.87			27	384.8			27	29.9			27	254.22
		28	201			28	2.09			28	391.89			28	187.24			28	37.95
	240	21	129		240	21	0.53		240	21	n/d		240	21	n/d		240	21	5.77
		22	173			22	3.28			22	n/d			22	n/d			22	48.33
		23	133			23	3.75			23	n/d			23	n/d			23	39.9
		24	171			24	11.77			24	n/d			24	n/d			24	177.74
		29	218			29	10.92			29	n/d			29	n/d			29	208.06
		30	204			30	10.7			30	n/d			30	n/d			30	164.4
		31	174			31	6.19			31	n/d			31	n/d			31	119.2
		32	255			32	2.99			32	n/d			32	n/d			32	53.12

## Sheet: INS Cells
	Effect of increasing concentrations of D-Pinitol on insulin (ng/ug protein) secretion by INS-1
Sample	KHRB	3mM Glucose	11mM Glucose	D-PIN 1mM 3mM Glucose	D-PIN 10nM 3 mM Glucose	D-PIN 100nM 3mM Glucose	D-PIN 1000nM 3mM Glucose	D-PIN 1nM 11mM Glucose	D-PIN 10nM 11mM Glucose	D-PIN 100nM 11mM Glucose	D-PIN 1000nM 11mM Glucose
1		18	39	37	29	42	28	40	32	33	31
2	6	26	40	23	29	26	30	29	33	34	27
3	7	37	64	36	36	40	33	25	31	24	34
						Gl

## Sheet: Tolerance Tests
	Glucose tolerance test. D-Pinitol (100 mg/Kg BW)												Insulin tolerance test. D-Pinitol (100 mg/Kg BW)
			Time (min)												Time (min)
		ID	0	5	10	15	30	45	60	120				ID	0	5	10	15	30	45	60	120
	Control	1	82	104	108	229	133	145	140	104			Control	1	115	134	173	181	160	162	152	132
		2	86	192	184	268	231	221	197	144				2	102	106	137	131	124	119	114	112
		3	79	95	152	159	180	160	151	97				3	92	114	133	134	139	116	132	103
		4	85	106	146	162	184	151	143	99				4	124	163	174	171	173	164	149	119
		5	61	135	179	155	149	140	128	88				5	125	124	136	144	126	126	125	116
		6	82	92	179	183	256	206	191	97
		7	78	125	310	327	246	169	158	127				ID	0	5	10	15	30	45	60	120
		8	67	114	208	215	149	136	135	99			60 min before	1	123	125	98	72	68	56	65	66
		9	74	126	169	186	149	133	100	94				2	138	148	121	89	81	74	74	94
		10	75	341	216	263	207	141	124	92				3	134	133	95	86	96	92	84	121
		11	54	178	205	181	174	138	128	100				4	109	125	95	71	59	80	55	58
		12	66	178	236	253	214	181	149	92				5	112	127	94	76	81	70	67	65
		13	67	90	104	132	116	102	92	72
		14	76	109	130	137	113	104	103	74				ID	0	5	10	15	30	45	60	120
		15	64	96	138	139	111	94	97	89			120 min before	1	113	150	85	75	68	59	43	55
		16	70	104	129	155	149	131	131	96				2	122	109	98	82	71	69	67	98
														3	109	127	104	90	83	82	69	84
		ID	0	5	10	15	30	45	60	120				4	119	120	99	87	70	66	67	77
	30 min before	1	66	78	82	80	83	84	81	59				5	112	103	83	64	64	46	40	48
		2	77	100	112	92	80	84	82	70
		3	72	79	96	91	92	82	79	62				ID	0	5	10	15	30	45	60	120
		4	84	91	103	99	108	90	94	63			Insulin control	1	128	146	102	73	56	46	32	51
		5	70	92	90	91	85	83	82	64				2	110	135	89	71	66	47	48	80
		6	81	100	104	108	106	105	98	64				3	116	106	95	74	56	55	52	75
		7	92	100	104	105	82	91	81	78				4	118	139	98	80	62	55	45	44
		8	82	100	89	92	93	82	74	62
		ID	0	5	10	15	30	45	60	120
	240 min befor	1	80	141	273	303	224	182	141	110
		2	61	128	296	273	277	197	156	98
		3	68	97	193	217	186	153	133	91
		4	66	192	185	222	243	165	167	92
		5	56	109	194	203	159	133	123	102
		6	59	117	179	178	126	129	122	93
		7	62	102	141	188	140	128	131	90
		8	59	96	143	180	169	139	130	97
													Nº	INS	0	5	10	15	30	45	60	120
													8	Insulina 0,75 UI/Kg	128	146	102	73	56	46	32	51
													9	Insulina 0,75 UI/Kg	110	135	89	71	66	47	48	80
													10	Insulina 0,75 UI/Kg	116	106	95	74	56	55	52	75
													11	Insulina 0,75 UI/Kg	118	139	98	80	62	55	45	44
														Mean	118	132	96	75	60	51	44	63
														SEM	4	10	3	2	3	3	5	10
															103	96	85	67	50	41	27	27
															133	167	107	82	70	61	62	98
													Nº	D-P2H	0	5	10	15	30	45	60	120
													12	D-Pinitol 100 mg/Kg 2 horas	113	150	85	75	68	59	43	55
													13	D-Pinitol 100 mg/Kg 2 horas	122	109	98	82	71	69	67	98
													14	D-Pinitol 100 mg/Kg 2 horas	109	127	104	90	83	82	69	84
													15	D-Pinitol 100 mg/Kg 2 horas	119	120	99	87	70	66	67	77
													16	D-Pinitol 100 mg/Kg 2 horas	112	103	83	64	64	46	40	48
														Mean	115	122	94	80	71	64	57	72
														SEM	3	9	5	5	4	7	7	10
															104	85	75	59	57	38	28	31
															126	158	112	100	85	91	86	114

## Sheet: PKL Expression
	PKLR gene expresion (ΔΔCq). D-Pinitol (100 mg/Kg BW)
	ID	Control	10 min	20 min	30 min	60 min	120 min	240 min
	1	0.95	0.32	0.34	0.52	0.73	0.69	0.7
	2	1.1	0.39	0.36	0.4	0.65	0.61	0.63
	3	1.32	0.51	0.77	0.49	0.63	0.6	0.96
	4	0.63	0.61	0.35	0.87	0.54	0.48	0.67
	5				0.62	1.1	0.6	0.52

## Sheet: Ghrelin levels
	Effect of D-Pinitol (100 mg/Kg) on ghrelin levels in plasma
	Ghrelin
	Time (min)	Sample	Level (ng/mL)			Effect of D-Pinitol (500 mg/Kg) on ghrelin levels in plasma
		1	1.462
	Control	2	0.84			Ghrelin
		3	1.25			Time (min)	Sample	Level (ng/mL)
		4	1.12			Control	1	1.237
	10	5	1.83				2	1.1
		6	1.65				3	1.246
		7	2.3				4	0.816
		8	1.62				5	1.138
	20	9	1.59				6	1.462
		10	1.43				7	0.844
		11	2.09				8	1.245
		12	1.45				9	1.121
	30	13	1.96			60 min	10	1.837
		14	2.64				11	2.275
		15	1.39				12	1.472
		16	1.8				13	1.334
		17	2.08				14	1.733
	60	18	1.77			240 min	20	1.664
		19	1.69				21	1.461
		20	2.47				22	1.612
		21	1.63				23	1.512
		22	1.86				24	1.332
	120	23	1.75
		24	1.98
		25	2.64
		26	1.53
		27	1.46
	240	28	1.28
		29	1.38
		30	1.48
		31	1.96
		32

## Sheet: IRS1 quantitation
	Western blot analysis of the phosphorylation status of the enzymes IRS1 from liver of rats treated with 500 mg/Kg of D-Pinitol
	t-IRS1/Adaptin			p(Tyr)-IRS1/t-IRS1			p(Ser)-IRS1/t-IRS1			p(Tyr)-IRS1/(Ser)-IRS1
	Control			Control			Control	3.90929		Control	0.141904
		0.713009			1.28549			0.618018			1.30485
		1.34679			0.792123			1.28927			0.385425
		0.797296			1.09675			0.341625			2.01394
	60 min	1.14291		60 min	0.82564		60 min	1.75109		60 min	0.295784
		0.251673			1.365			9.46303			0.0904887
		1.09331			0.949491			2.1627			0.275414
		0.973387			0.985956			2.35492			0.262647
		0.598041			1.35237			2.68104			0.316435
	120 min	0.519919		120 min	0.986705		120 min	5.89004		120 min	0.10509
		1.39637			0.969971			1.16296			0.523223
		1.12084			1.10082			2.60414			0.265182
		1.15606			1.09308			1.98429			0.34557
	240 min	0.866375		240 min	1.24579		240 min	3.63706		240 min	0.214875
		1.07471			1.00026			2.58626			0.242624
		0.367532			1.73055			7.15945			0.151633
		0.106547			7.0167			15.9398			0.276148

## Sheet: AKT Quantitation
	Western blot analysis of the phosphorylation status of the enzymes AKT and GSK3β from liver of rats treated with 500 mg/Kg of D-Pinitol
	t-AKT/Adaptin			p-AKT/t-AKT			p-GSK3β (Ser)/t-GSK3β			t-GSK3β/Adaptin
	Control	0.957435		Control	0.908232		Control	0.989602		Control	0.907599
		0.966298			1.01789			1.07721			0.96163
		1.07627			1.07388			0.933192			1.13077
	60 min	1.22178		60 min	0.444992		60 min	0.917405		60 min	0.999219
		1.16364			0.509381			0.695637			1.17232
		1.03802			0.450147			0.607617			0.790235
	120 min	0.922826		120 min	0.946479		120 min	0.808255		120 min	1.15246
		0.807643			0.995187			0.872261			0.677732
		1.08665			0.65742			0.781625			1.22385
	240 min	1.05021		240 min	0.854901		240 min	1.01801		240 min	0.867056
		0.996518			0.7555			0.675483			1.11975
		0.831022			1.19654			0.988686			0.845055

## Sheet: Neoglucogenesis Expression
	Fbp1, Pck1 and G6pc gene expression in liver (ΔΔCq)
	FBP1	Control	10 min	20 min	30 min	60 min	120 min	240 min
	1	1.13911	0.649619	0.634199	1.04871	1.9381	1.36595	0.89874
	2	0.858363	0.789395	1.04876	1.00588	1.04218	0.70257	0.997386
	3	0.948662	0.892359	0.841128	1.07748	1.04656	0.943598	1.00838
	4	1.05387	0.887937	0.204233	0.818694	0.874801	0.871032	1.27544
	5				0.765708	0.926659	1.35208	1.26231
	Pck1	Control	10 min	20 min	30 min	60 min	120 min	240 min
	1	0.870363	0.757328	0.697289	1.04181	0.988048	1.23962	1.10233
	2	0.915758	0.980766	0.556628	0.990013	1.25715	1.73273	1.01793
	3	1.25672	0.793771	1.04977	0.782838	0.945026	0.832816	1.63639
	4	0.957162	0.786541	0.457661	0.840756	0.836169	1.02115	1.11553
	5				1.3204	0.913847	1.21512	0.865066
	G6pc	Control	10 min	20 min	30 min	60 min	120 min	240 min
	1	1.28271	0.804401	0.851162	1.26099	1.10207	0.607173	1.1351
	2	0.790293	0.54259	1.31465	2.31239	1.14483	0.231986	1.08055
	3	0.85651	1.57142	2.03057	0.523571	1.15604	0.592607	1.40873
	4	1.07048	1.72492	0.805182	0.618591	1.23157	0.353332	0.97849
	5				0.815994	0.875838	2.08046	1.07262

## Sheet: ERK-1 ERK-2
	Western blot analysis of the phosphorylation status of the enzymes ERK1 and ERK2 from liver of rats treated with 500 mg/Kg of D-Pinitol
		t-ERK1/Adaptin			p-ERK1/t-ERK1			t-ERK2/Adaptin			p-ERK2/t-ERK2
		Control	0.993062		Control	0.292352		Control	0.912661		Control	0.466667
			0.978955			0.962816			0.995803			1.09154
			1.15374			1.08684			1.13485			1.00809
			0.918997			1.37549			0.908745			0.634414
		60 min	0.955251		60 min	1.2825		60 min	1.04794		60 min	1.79929
			1.30549			0.860428			1.12098			1.20839
			0.901957			1.04472			0.996498			2.00077
			0.894171			1.19267			1.00643			1.33886
			0.845951			0.981828			1.02847			0.889709
		120 min	1.02062		120 min	1.13531		120 min	1.06482		120 min	1.8045
			1.22789			0.544741			1.14424			0.634215
			1.03598			0.703268			1.03095			1.03088
			1.04233			1.32933			1.10584			1.94692
		240 min	1.0775		240 min	1.10212		240 min	1.0216		240 min	1.7587
			1.16628			0.712699			1.09144			0.929838
			0.93674			0.739008			1.14409			0.874321
			0.763754			0.564085			0.959982			1.44593

[truncated: 2 more sheets: GS expression, Data Suppl Figure 5]
